# Supplementary material for: Distinctive Signs of Disease as Deterrents for the Endothelial Function: A Systematic Review
Source: Metabolites. 2023 Mar 16;13(3):430. doi: 10.3390/metabo13030430 (PMC10057506; doi:10.3390/metabo13030430)
Supplement: Supplementary file 1 [file metabolites-13-00430-s001.zip]

Archive with 1 entries (1 files):
- metabolites-2204377-supplementary.pdf
